# Supplementary material for: Viral Population Changes during Murine Norovirus Propagation in RAW 264.7 Cells
Source: Front Microbiol. 2017 Jun 15;8:1091. doi: 10.3389/fmicb.2017.01091 (PMC5471328; doi:10.3389/fmicb.2017.01091)
Supplement: Supplementary file 1 [file Table_1.xlsx]

## Sheet: Sheet1
Supplemental Table 1
List of primers and sequences.
SspI FW	5′-TCTTCCTTTTTCAATATTATTGAAGCATTTATCAGGG-3′
T7 MNV FW	5′-TAATACGACTCACTATAGTGAAATGAGGATGGCAACGCCATCTTCTGCGtcc-3′
T7 MNV RV	5′-CACTATAGTGAGTCGTATTAAATTAATTCTTGAAGACGAAAGGGcctcgtgatacgcc-3′
1–32 FW	5′-GTGAAATGAGGATGGCAACGCCATCTTCTGCG-3′
MluI RV (259–223 RV)	5′-TTGAAGATCAGCACGCGTGCATCACTCCGCGTCACGG-3′
MluI FW (229–257 FW)	5′- CGCGGAGTGATGCACGCGTGCTGATCTTC -3′
AflII FW (2250–2280 FW)	5′-GCCATGAACTTGCTTAAGGACTATGAGGTGG-3′
2362–2329 RV	5′-TTCCTTGACCTTCTCAACCATGGGGGCTCCCTTGA-3′
3467–3491 FW	5′-CACTAGATCTGGTAACACGGTTATT-3′
XhoI FW (4668–4701 FW)	5′-GAGGAGGGGCCCCTCGAGCGTCGTCAGACCTTGC-3′
XhoI RV (4697–4658 RV)	5′-GGTCTGACGACGCTCGAGGGGCCCCTCCTCCTTGTCCGCA-3′
5684–5651 RV	5′-GGCTTAGAAAGAAGGCGRCCAGAGACCACAAAAG-3′
BstBI RV (7012–6982 RV)	5′-GGCGTGCGGCATCCGACTTCGAAAAGCCCGCTGCCT-3′
polyA–7370 RV	5′-ttttttttttttttttaaaatgcatctaa-3′
6082–6109 FW	5′-ACTACCAAGAAGGGTGAGAAGCTAAAG-3′
6296–6272 RV	5′- GAACCAAAAGACCATCATTATACTCAG-3′
MNV-1S 14-32	5'-GGCAACGCCATCTTCTGCG-3'
MNV-7A 5361-5380	5'-GAACCTCCATGTTCCCAACC-3'
MNV-4S 4989-5008	5'-CTGCGCTGGGTGCGCTTTGG-3'
Tx30SXN	5'- GACTAGTTCTAGATCGCGAGCGGCCGCCCTTTTTTTTTTTTTTTTTTTTTTTTTTTTTT-3'
