# Supplementary material for: Viral Population Changes during Murine Norovirus Propagation in RAW 264.7 Cells
Source: Front Microbiol. 2017 Jun 15;8:1091. doi: 10.3389/fmicb.2017.01091 (PMC5471328; doi:10.3389/fmicb.2017.01091)
Supplement: Supplementary file 2 [file Table_2.xlsx]

## Sheet: Sheet1
Supplemental Table 2
Primers used to cover sequencing in the respective regions.
Forward primer	Reverse primer	MuNoV sequence covered
1–32 FW	2362–2329 RV	1–2362
2250–2280 FW	4697–4658 RV	2250–4697
3467–3491 FW	5684–5651 RV	3467–5684
4668–4701 FW	7012–6982 RV	4668–7012
5821–5845 FW	polyA–7370 RV	5821–polyA
Sets of primers used for sequencing the designated region are listed. Amplification of the fragments was achieved by PCR from MuNoV cDNA using PrimeStar enzyme (Takara) with Touchdown PCR protocol. It uses a cycling program where the annealing temperature is gradually reduced at rate of 0.5 °C /every second cycle. The program starts with 2min. of 94 °C followed by 32 cycles of 94 °C for 15 sec., …
