# Supplementary material for: Viral Population Changes during Murine Norovirus Propagation in RAW 264.7 Cells
Source: Front Microbiol. 2017 Jun 15;8:1091. doi: 10.3389/fmicb.2017.01091 (PMC5471328; doi:10.3389/fmicb.2017.01091)
Supplement: Supplementary file 3 [file Table_3.xlsx]

## Sheet: snps(alt%)
Supplemental Table 3
PP2-type nucleotide in the viral sequences found in P2 and P3 virus.
Viral RNA extracted from either P2 and P3 virus was reverse transcribed to generate cDNA and amplified for genomic sequence by PCR for determination of the sequence as described in “Sequence determination of viral RNA by Sanger sequencing” in the Materials and Methods section. Genomic sequences found differed from PP3 sequence(PP3) in P2 and P3 virus (“P2 virus” and “P3 virus”, respectively) as w…
Genome Position	PP3	P2 virus	P3 virus	A.a.change
146	T		C
147	C	T	T
326	C		T
334	A	T	T	NS1-2/Y110F
342	T	C	C
356	G	A	A
365	T	C	C
383	G	C
388	A	C		NS1-2/D128A
397	A	G
425	T	C
591	C		T	NS1-2/P196S
641	T	C	C
749	T		C
785	T		C
914	T		C
926	C	A	A
944	T	C	C
1007	C	T	T
1175	G		A
1319	C	T	T
1394	C		T
1592	C	T	T
1685	T		C
1688	A	G	G
2060	T	C	C
2081	T	C	C
2209	T	C	C	NS4/V30A
2218	G	A	A	NS4/C33Y
2231	C		T
2248	A	G		NS4/E43G
2355	G	A	A	NS4/V79I
2370	T	C
2471	G	A	A
2567	C	T	T
2588	C	T	T
2813	G	A	A
2855	A	G	G
2888	T	A	C
2933	C	T	T
2949	A	G	G	NS5/N112D
3011	T	C	C
3083	A		G
3119	T		C
3371	G	A	A
3953	T	C	C
3962	G	T	T	NS7/E142D
4028	C	T	T
4179	T		C	NS7/F215L
4256	T	C	C
4349	A	G	G
4547	G	A	A
4877	T	C	C
5202	T		C
5400	C	T	T
5957	T	C	C	Vp1/I301T
6158	T	C	C	Vp1/V368A
6465	A	G	G
6508	T	C	C
6558	T	C	C
6638	C	T	T	VP1/A528V
6752	C	T
