# Supplementary material for: Viral Population Changes during Murine Norovirus Propagation in RAW 264.7 Cells
Source: Front Microbiol. 2017 Jun 15;8:1091. doi: 10.3389/fmicb.2017.01091 (PMC5471328; doi:10.3389/fmicb.2017.01091)
Supplement: Supplementary file 4 [file Table_4.xlsx]

## Sheet: snps(alt%)
Supplemental Table 4
Frequencies of the PP2-type nucleotide in the viral sequences during high and low MOI passages.
The major nucleotide variants were called by CLC Genomics Workbench from the sequencing data taken from each passage using PP3 sequence as the reference. The major nucleotide variants, 89 and 103, in high and low passages, respectively, and 105 nucleotides in total, were extracted for the frequencies by SAMtools. Frequencies of the PP2-like nucleotides in the respective genomic positions (Genome …
High MOI infection											Low MOI infection
Genome Position	Reference	Allele	A.a.change	H1	H2	H3	H4	H5	H6		Genome Position	Refefrence	Allele	A.a.change	L1	L2	L3	L4	L5	L6	L7
87	A	G	NS1/S28G	64.8	76.4	72.3	74.3	73.3	85.2		87	A	G	NS1/S28G	61.6	47.5	50.6	29.5	3.7	1	0.1
104	A	G		65.5	76.1	72	73.4	73.7	85.3		104	A	G		61.8	49.3	48.6	29.6	3.6	1	0.2
128	T	C		3.4	16.4	19.1	19.8	17.4	11.9		128	T	C		17.7	20.2	39.7	24.1	3.3	0.5	0
146	T	C		77.2	87.9	87	89.4	91.1	95.4		146	T	C		82.3	81.7	87.5	87	84.3	80.9	90.9
147	C	T		76.7	87.9	87	89.2	91.1	95.3		147	C	T		82.3	81.7	87.5	87.1	84.1	80.7	90.7
314	C	T		34.7	58.2	52.4	53.9	59.3	72.7		314	C	T		45.4	35.5	10.1	4.9	0.6	0.4	0.4
326	C	T		60.3	86.5	85.9	89	90.7	93.6		326	C	T		83.2	82.5	88.3	89	88.8	85.1	93
334	A	T	NS1-2/Y110F	60.4	86.6	85.8	88.5	90.6	93.6		334	A	T	NS1-2/Y110F	83	82	87.3	89	88.7	84.8	92.9
342	T	C		59.3	86.3	85.1	87.8	90.1	93.1		342	T	C		82	79.7	85.8	88.5	87.9	83.9	92
356	G	A		53.6	78.3	80.7	84.3	88.2	92.1		356	G	A		76.8	74.3	88.4	89.2	88.7	85.4	93.4
365	T	C		61.7	86.7	86	88.4	90.5	93.4		365	T	C		83	80.4	89.5	89.4	88.6	85.4	93.7
375	T	C	NS1-2/S124P	59.8	86.9	84.6	87.7	89.7	92.9		375	T	C	NS1-2/S124P	82.6	81	88.6	89.5	88.2	85.4	93.8
413	G	A		56.8	85.7	85.1	85.6	91.1	92.6		413	G	A		83.4	83.8	87.4	91.7	90.1	88.9	94.7
425	T	C		37.4	70.9	62.9	64.4	71.7	81.3		425	T	C		59.7	48.2	36.6	22.2	1.9	0.9	0.3
591	C	T	NS1-2/P196S	78.2	88.8	88.4	89.2	92.4	95.2		591	C	T	NS1-2/P196S	83.8	80.6	84.2	89.1	86	82.5	91.5
596	T	C		78.6	89.5	88.8	90.2	92.8	95.7		596	T	C		84	80.6	84	89.1	86.3	83	92.2
624	G	A	NS1-2/V207I	1.9	4.1	7.9	10.5	10.6	6.3		624	G	A	NS1-2/V207I	16.6	19.1	39.9	60.2	83.5	82.6	91.4
632	C	T		68.5	77.3	71.6	72.3	78.3	88.2		632	C	T		64	57.6	43.8	28.8	3.5	0.8	0.4
641	T	C		79.9	89.1	87.6	89.3	92.8	94.8		641	T	C		84.5	79.9	85.2	89.5	86.2	83.1	91.6
689	C	T		67.3	87.5	86.9	87.9	91.7	93.6		689	C	T		83.9	80.8	83.2	89.2	86.5	83.4	91.1
697	T	C	NS1-2/L231P	0.7	0	0.1	0.4	0.3	0.2		697	T	C	NS1-2/L231P	0.1	0.6	7.3	9.4	38.7	72.8	92.8
749	T	C		75.6	88.3	88	87.6	92.3	95.3		749	T	C		86	84.5	84.4	89.6	86	82.9	91.1
785	T	C		71.6	87.7	87.8	86.7	91.3	94.6		785	T	C		84.8	82.6	85.5	89.1	87.2	84.1	91.9
914	T	C		66.7	86.6	86.5	86.7	90.7	93.6		914	T	C		83.3	84.3	87.2	87.5	84.9	82.1	90.3
926	C	A		65.8	86.8	86.8	86.8	90.9	93.8		926	C	A		83.8	84.5	87.1	87.8	84.6	82.4	90.1
944	T	C		99.1	99.9	99.9	99.9	99.9	99.9		944	T	C		99.9	99.6	100	99.8	100	99.9	99.8
1007	C	T		70	86.4	86.7	88.4	91.4	93.2		1007	C	T		84.5	85.6	85.1	87.5	83.7	80.8	89.5
1118	C	T		51.1	74.9	70.8	71.2	76.6	85.1		1118	C	T		64.5	57.3	44.7	33.1	3.8	1.3	0.2
1124	T	C		49.6	75.1	71	71.8	76.9	84.9		1124	T	C		64.8	59.6	47.5	33.3	4	1.5	0.3
1148	A	G		47.6	74.6	70.9	72	76.7	85.2		1148	A	G		64.1	61.8	46.1	33.6	3.8	1.6	0.6
1175	G	A		50.5	74.5	71.5	71.5	76.7	85		1175	G	A		63.2	62.2	45.5	32.8	3.6	1.4	0.3
1318	A	G	NS3/N97S	0.9	5.1	9.8	12.6	12.6	10.3		1318	A	G	NS3/N97S	18	21.3	42.4	59.3	83.3	80.3	90.8
1319	C	T		46.6	70.4	65.6	64.7	71	79.3		1319	C	T		58.9	57.1	44.3	27.6	2.6	1	0.3
1394	C	T		33.8	68.1	63.6	64.2	69	78.2		1394	C	T		57.5	49.8	39	24.3	2.5	1	0.1
1439	C	T		32	69.5	64	66.1	69.9	78.9		1439	C	T		58.2	46.4	38.5	25.4	2.6	0.9	0.1
1469	C	T		34.6	70.8	65.2	67.5	71	80.5		1469	C	T		58.9	48.1	37.5	25.8	2.7	1.1	0.1
1544	C	T		49.3	74.3	71.3	71.5	77	86.4		1544	C	T		64.8	56.2	41.9	27.6	3.4	1.1	0.2
1592	C	T		48.5	73.2	69.8	69.2	76.3	85		1592	C	T		62.9	54.9	37.9	27.6	3.5	1.1	0.1
1640	C	T		48	74.1	72.2	71.4	78	85.5		1640	C	T		66.8	61.1	45.3	29.2	4.4	1.2	0.2
1661	T	C		51	74.8	72.6	71.8	78.4	85.9		1661	T	C		67.5	60	47.1	30.2	4.6	1.1	0.3
1685	T	C		14.5	12.8	15.8	16.6	14.8	9.7		1685	T	C		18.3	26.6	38.1	58.3	81.8	81	91
1688	A	G		53.1	73.7	71.5	70.8	76.9	84.7		1688	A	G		65.7	57.5	47.8	29.2	4	1	0.2
1718	A	G		54.1	72.4	69.6	69.4	74.1	82.6		1718	A	G		62.7	53.8	45.8	28.8	3.8	0.9	0.4
2030	C	T		5.1	14.7	17.8	17.8	14.9	11.2		2030	C	T		17.4	17.5	35.6	24.6	2.6	0.6	0
2060	T	C		88.9	95.4	97.8	97.9	98.6	98.9		2060	T	C		90.5	88.8	90.7	91.3	87.4	81.9	91.9
2081	T	C		15.6	20.2	26.1	26.5	22.7	14.2		2081	T	C		27.8	32.1	44	60.7	84	80.7	91.7
2209	T	C	NS4/V30A	98.6	89.7	86.6	76.2	54.8	34.4		2209	T	C	NS4/V30A	96.9	98.6	99.4	99.9	99.8	99.9	99.8
2218	G	A	NS4/C33Y	85.9	93.9	96.1	96.9	97.8	98		2218	G	A	NS4/C33Y	89.6	90.1	86.6	89.6	84.8	81.1	92.2
2231	C	T		84.5	93.9	96.4	97.3	97.9	98.1		2231	C	T		89.9	89.7	86	89.7	85.4	82	92.6
2300	C	T		5.7	16	19	17.8	17.2	11.6		2300	C	T		18.1	23.2	37.2	28.6	2.9	0.7	0
2303	T	C		72.2	79.2	76.7	72.6	78.8	86.1		2303	T	C		64.2	61.2	46.7	34.1	3.7	1.1	2.2
2355	G	A	NS4/V79I	82.3	94.9	96.4	97.8	97.6	97		2355	G	A	NS4/V79I	89.4	91.5	85.7	91.5	87.8	84.7	93.8
2370	T	C		16.2	19.5	23.7	27.8	23.5	12.4		2370	T	C		27.5	30.6	46.9	63.3	83.6	81.4	91
2471	G	A		85.2	94.2	96	97.5	98.5	99.2		2471	G	A		90.1	91	87.2	91.7	86.5	81.4	90.7
2567	C	T		70.3	93	95.6	96.5	97.7	96.9		2567	C	T		88.5	89.6	83.7	90.7	85.8	78.8	91.5
2588	C	T		76.6	93.9	96.5	97.1	98	97.5		2588	C	T		89.7	89.7	86.3	91.6	86.9	79.8	92.5
2813	G	A		11	15.6	17.9	22	16.5	9.1		2813	G	A		22	29.4	34.7	54.4	80.2	74.2	84.3
2855	A	G		12.7	19.5	21.8	26.4	20.2	11.2		2855	A	G		28.3	38.5	43.8	62.6	85.1	81.1	87.2
2888	T	C		11.9	20.8	23.7	27.1	20.8	11.5		2888	T	C		28.6	35.4	43.9	62.9	84.6	80.8	87.7
2933	C	T		54.6	57.9	49.9	53.5	58.2	71.6		2933	C	T		43.6	38.3	7.4	5.2	0.8	0.6	1.4
2949	A	G	NS5/N112D	75.6	93.6	96.3	97.4	97.7	96.7		2949	A	G	NS5/N112D	90	91	89.6	88.5	87.3	81.1	91.2
3011	T	C		12.4	16.3	21.3	22.6	18.5	10.3		3011	T	C		22.1	23.1	34.8	53.4	78.7	73.8	86.2
3083	A	G		13.7	15.8	20.9	22.8	18.1	10.5		3083	A	G		23.3	24.8	37.1	54.2	79.2	76	85.8
3119	T	C		13.9	16.8	21.1	23.6	18.3	11.6		3119	T	C		23.2	21.4	34.8	53.4	79.4	74.9	85.5
3371	G	A		88.5	95.1	96.9	98.2	98.1	99		3371	G	A		90.1	86.7	90.4	89.7	86.4	81.7	91.1
3713	T	C		60.7	74.9	72.1	70.1	74.9	84.1		3713	T	C		59.2	45.5	39.2	22.7	2.5	1	1.5
3761	A	G		58.5	75.1	72.1	70.7	76	84.1		3761	A	G		62.8	46.6	39.5	24.1	2.9	1.2	1.9
3771	C	T		59.1	75.8	73	71.4	76.8	84.2		3771	C	T		64.5	49.5	40.4	24.9	3	1.2	1.9
3896	C	T		4.3	10.6	13.5	16.8	14.5	8.4		3896	C	T		18.3	27.8	46.5	56.9	82.2	79.3	88.4
3953	T	C		91.1	76.1	74.4	70.5	75.2	84.9		3953	T	C		64.6	54.1	34.4	26.6	3	1	2.4
3962	G	T	NS7/E142D	91.3	76.4	74.7	70.7	75.4	85.1		3962	G	T	NS7/E142D	64.4	54.1	34.8	26.7	3	1	2.5
4028	C	T		91.6	77.4	77.7	72.2	75.2	85.7		4028	C	T		66.3	57.4	37.2	27.3	3.3	1	2.5
4076	A	G		12.8	12.1	15.4	22.9	41.1	62.6		4076	A	G		3.2	3	0	0.5	0.9	0.5	0
4080	A	G	NS7/I182V	75.3	77.4	76.8	72.5	74.8	84.9		4080	A	G	NS7/I182V	65.3	63.1	37.7	26.2	3.4	1.1	2.3
4103	C	T		59.8	61.4	62.9	63.7	71.2	83.2		4103	C	T		50.1	47.9	41.5	24.8	3.6	1.5	2.2
4256	T	C		60.6	75.9	74.4	72.9	78.3	86.6		4256	T	C		64.3	55.1	46.5	25.9	3.6	0.9	2.6
4349	A	G		87.8	95.2	96.5	98.2	98.4	99.2		4349	A	G		90.1	92.2	88.9	90.2	85.1	79.7	92.5
4547	G	A		52.9	71.6	69.2	67	72.9	79.4		4547	G	A		57.2	48.3	35.2	24.4	1.8	0.9	1.9
4646	T	C		8.1	15	19.4	17.7	16.6	11.9		4646	T	C		15.4	23.4	36.1	21.2	1.7	0.7	0.2
4745	T	C		70	75.1	72.3	72.2	76.3	85.1		4745	T	C		61.7	51.7	41.8	25.4	3.1	1.1	2.2
4877	T	C		99.4	99.9	99.8	99.8	99.9	100		4877	T	C		99.8	100	100	99.9	99.9	99.9	99.9
5202	T	C		99.6	99.8	99.7	99.8	99.9	99.9		5202	T	C		99.7	100	100	99.3	100	99.9	100
5286	G	A		22.3	73.7	70.7	72.1	77.7	85.2		5286	G	A		60.4	45.9	45.6	26	2.9	1.2	2.6
5400	C	T		95.8	100	99.8	99.9	99.9	99.9		5400	C	T		99.9	100	100	99.9	99.9	100	100
5449	C	T	Vp1/P132S*	1.2	0.2	0.1	0.3	0.3	0.2		5449	C	T	Vp1/P132S*	0.5	0	5.9	11.6	38.2	62.9	79
5694	T	C		77.5	73.9	72.6	73	76.9	85.2		5694	T	C		59.7	51.8	32.5	27.3	2.7	0.9	0.3
5703	A	G		72.3	60.7	55.3	56	61.1	73.8		5703	A	G		43.8	36.1	9.9	4.1	0.4	0.1	0.3
5831	C	T	Vp1/P259L	0.1	0.1	0.1	0.1	0.1	0.1		5831	C	T	Vp1/P259L	0.1	0	0	0	0	0	31.8
5832	A	T		0	0	0	0	0	0		5832	A	T		0	0	0	0	0.1	0	31.7
5838	T	A	Vp1/N261K	0	0	0	0	0	0		5838	T	A	Vp1/N261K	0	0	0	0	0.2	0	14.8
5911	G	A	Vp1/V286I	52.4	69.7	66.8	67.4	72.1	81.4		5911	G	A	Vp1/V286I	53.7	47.3	36.4	22.8	1.9	0.7	0.2
5957	T	C	Vp1/I301T	97.9	99.8	99.7	99.9	99.9	100		5957	T	C	Vp1/I301T	99.8	98.6	98.6	99	99.3	99.1	96.5
6006	C	T		51.7	67.2	66.2	67	70	80.4		6006	C	T		53.6	45.8	37.5	21.4	2.2	0.5	0.2
6054	A	G		55.5	68.6	67.4	69.4	72.3	81.8		6054	A	G		56.1	44.1	41.7	22.7	2.1	0.6	0.3
6092	A	G	Vp1/K346R	53.2	56.9	51.1	55.2	57.8	70.2		6092	A	G	Vp1/K346R	45.8	33.9	9.1	4.4	0.5	0.3	0.3
6158	T	C	Vp1/V368A	88.8	94.7	96.5	98	98.4	99.3		6158	T	C	Vp1/V368A	90.3	89.6	89	91	87.9	81	89.4
6253	G	A	Vp1/G400S	42	54.6	48.9	50.8	55.6	68.6		6253	G	A	Vp1/G400S	38.4	22.2	9.8	2.7	0.4	0	0.1
6255	T	C		43.1	55	49	50.8	55.8	68.8		6255	T	C		37.7	22.1	9.7	2.7	0.3	0	0.1
6465	A	G		86.4	95.2	96.9	98	98.6	99.1		6465	A	G		91.1	91.4	91.9	90	88	81.6	90.8
6508	T	C		8.4	11.9	14.1	15.1	14.5	8.5		6508	T	C		21.8	33.7	45.5	56.1	81.6	79.5	89.9
6558	T	C		62.9	66.4	60.9	58.7	64.7	75.5		6558	T	C		48	37.9	10.6	4.2	0.9	0.2	0.1
6629	A	T	Vp1/Y525F	54.2	65.4	61.6	58.9	65.6	77.7		6629	A	T	Vp1/Y525F	48.7	40.6	14.5	4.3	0.6	0	0.3
6652	T	A	Vp1/L533M	13.2	16.3	20.6	30.5	50.1	68.3		6652	T	A	Vp1/L533M	5.7	1.6	1	0.3	0	0	0.2
6707	T	C		20.5	19.9	24.6	27.8	22.3	14.8		6707	T	C		31.5	41.2	48.4	67	83.9	81.5	89.5
6752	C	T		54.1	62.1	58.5	54.6	60	70.5		6752	C	T		46.5	41.7	11.5	4.8	0.8	0.2	0.3
														*: no a.a.change in VF1
